# Supplementary material for: XENet: Using a new graph convolution to accelerate the timeline for protein design on quantum computers
Source: PLoS Comput Biol. 2021 Sep 27;17(9):e1009037. doi: 10.1371/journal.pcbi.1009037 (PMC8496835; doi:10.1371/journal.pcbi.1009037)
Supplement: S1 Table — Results of Core Redesign on the quantum computer with CrystalConv. σ denotes standard deviation. (CSV) [file pcbi.1009037.s001.csv]

Cutoff	Rotamers	Frac.Rotamers	RAM(GB)	Score(REU)	sigma_Score
-1	5686	1.00	11.92	-158.4	0.6
0.25	4706	0.83	7.78	-158.8	0.3
0.5	4623	0.81	7.45	-158.6	0.8
0.75	4334	0.76	6.38	-158.5	0.6
0.85	4206	0.74	5.98	-158.4	0.7
0.9	4089	0.72	5.62	-158.8	0.5
0.95	3851	0.68	4.92	-158.5	0.7
0.97	3649	0.64	4.35	-159.0	0.5
0.98	3452	0.61	3.87	-158.6	0.5
0.99	3331	0.59	3.58	-147.3	0.3
0.995	3057	0.54	2.97	-147.4	0.4
0.9995	1984	0.35	1.32	-137.8	0.2
