# Supplementary material for: XENet: Using a new graph convolution to accelerate the timeline for protein design on quantum computers
Source: PLoS Comput Biol. 2021 Sep 27;17(9):e1009037. doi: 10.1371/journal.pcbi.1009037 (PMC8496835; doi:10.1371/journal.pcbi.1009037)
Supplement: S2 Table — Results of Core Redesign on the quantum computer with CrystalConv. σ denotes standard deviation. (CSV) [file pcbi.1009037.s002.csv]

Cutoff	Rotamers	Frac.Rotamers	RAM(GB)	Score(REU)	sigma_Score
-1	5686	1.00	11.92	-158.4	0.6
0.25	4937	0.87	8.65	-158.6	0.3
0.5	4500	0.79	7.07	-158.7	0.5
0.6	4340	0.76	6.51	-158.5	0.7
0.7	4208	0.74	6.09	-158.7	0.5
0.74	4013	0.71	5.38	-158.8	0.5
0.75	4002	0.70	5.35	-147.4	0.5
0.85	3559	0.63	4.20	-147.0	0.5
0.9	3408	0.60	3.91	-147.5	0.3
0.95	2884	0.51	2.79	-141.0	0.5
0.97	2644	0.47	2.33	-141.1	0.4
0.98	2365	0.42	1.93	-138.0	0.3
