# Supplementary material for: XENet: Using a new graph convolution to accelerate the timeline for protein design on quantum computers
Source: PLoS Comput Biol. 2021 Sep 27;17(9):e1009037. doi: 10.1371/journal.pcbi.1009037 (PMC8496835; doi:10.1371/journal.pcbi.1009037)
Supplement: S3 Table — Results of Core Redesign on the quantum computer with CrystalConv. σ denotes standard deviation. (CSV) [file pcbi.1009037.s003.csv]

Cutoff	Rotamers	Frac.Rotamers	RAM(GB)	Score(REU)	sigma_Score
-1	5686	1.00	11.92	-158.4	0.6
0.25	4812	0.85	8.16	-158.6	0.6
0.75	4416	0.78	6.91	-158.6	0.6
0.85	4094	0.72	5.65	-158.8	0.7
0.9	3947	0.69	5.12	-158.7	0.6
0.91	3865	0.68	4.98	-158.4	0.7
0.92	3779	0.66	4.73	-158.8	0.5
0.93	3637	0.64	4.34	-158.9	0.5
0.95	3566	0.63	4.18	-147.5	0.5
0.97	3449	0.61	3.91	-147.3	0.3
0.98	3416	0.60	3.91	-147.1	0.3
0.99	3008	0.53	2.96	-142.5	0.5
0.995	2805	0.49	2.56	-142.1	0.4
0.9995	1515	0.27	0.81	-131.8	0.1
