# Supplementary material for: XENet: Using a new graph convolution to accelerate the timeline for protein design on quantum computers
Source: PLoS Comput Biol. 2021 Sep 27;17(9):e1009037. doi: 10.1371/journal.pcbi.1009037 (PMC8496835; doi:10.1371/journal.pcbi.1009037)
Supplement: S5 Table — The data points for the means and standard deviations reported in Table 2 (columns 5 and 6) of the main text. (CSV) [file pcbi.1009037.s005.csv]

ECC1	ECC2	ECC3	CrystalConv(s)1	CrystalConv(s)2	CrystalConv(s)3	CrystalConv(p)1	CrystalConv(p)2	CrystalConv(p)3	XENet(s)1	XENet(s)2	XENet(s)3	XENet(p)1	XENet(p)2	XENet(p)3	XENet(p)4	XENet(p)5
0.9772	0.9826	0.6144	0.9811	0.9844	0.6693	0.9840	0.9865	0.6208	0.9846	0.9865	0.9869	0.9871	0.9881	0.9883	0.9885	0.9885
0.9779	0.9810	0.6173	0.9805	0.9848	0.6788	0.9833	0.9869	0.6587	0.9841	0.9861	0.9865	0.9867	0.9880	0.9885	0.9887	0.9882
0.9770	0.9379	0.6662	0.9803	0.9841	0.6877	0.9833	0.9861	0.6569	0.9846	0.9862	0.9867	0.9867	0.9872	0.9885	0.5893	0.5903
0.9760	0.9820	0.5860	0.9809	0.9843	0.6851	0.9838	0.9868	0.6434	0.9848	0.9862	0.9869	0.9866	0.9879	0.9889	0.9886	0.9881
0.9775	0.9818	0.6160	0.9807	0.9846	0.6723	0.9843	0.9858	0.5513	0.9847	0.9850	0.9867	0.9865	0.9882	0.9884	0.9885	0.9878
0.9757	0.9391	0.6488	0.9805	0.9841	0.6891	0.9841	0.9867	0.6494	0.9844	0.9861	0.9869	0.9868	0.9883	0.9885	0.9884
0.9775			0.9809	0.9848	0.6881	0.9839	0.9866	0.6136	0.9842	0.9865	0.9870	0.9871	0.9884	0.9878	0.9877
0.9785			0.9805	0.9843	0.7274	0.9829	0.9862	0.5962	0.9839	0.9857	0.9867	0.9870	0.9881	0.9876
			0.9844			0.9870	0.9879
			0.9845			0.9869	0.9874
					0.9877
					0.9869
