# Supplementary material for: XENet: Using a new graph convolution to accelerate the timeline for protein design on quantum computers
Source: PLoS Comput Biol. 2021 Sep 27;17(9):e1009037. doi: 10.1371/journal.pcbi.1009037 (PMC8496835; doi:10.1371/journal.pcbi.1009037)
Supplement: S6 Table — These are the Rosetta energies used to comprise the averages in the main text. Note the -1 cutoff value from XENet table was used as the control for the entire experiment. No rotamers were eliminated with that cutoff so it is a global control. (CSV) [file pcbi.1009037.s006.csv]

Method	Cutoff	Scores
ECC	0.25	-258.74	-258.32	-258.33	-258.71	-258.94	-258.79	-258.96	-258.11	-258.39	-259.09
ECC	0.5	-259.26	-259.26	-258.16	-258.71	-259.26	-258.81	-258.82	-258.87	-258.37	-257.75
ECC	0.6	-257.09	-258.51	-257.89	-258.59	-258.71	-258.89	-257.94	-259.35	-258.64	-259.35
ECC	0.7	-258.87	-258.82	-259.65	-258.69	-257.79	-258.59	-258.50	-258.14	-258.79	-259.04
ECC	0.74	-259.26	-258.42	-258.29	-259.09	-258.25	-259.52	-258.57	-258.13	-259.19	-259.39
ECC	0.75	-247.93	-247.02	-247.63	-246.94	-246.69	-246.71	-247.80	-247.93	-247.77	-247.73
ECC	0.85	-247.57	-247.31	-246.83	-246.10	-246.42	-247.15	-247.63	-246.80	-247.02	-247.21
ECC	0.9	-247.13	-247.36	-247.62	-247.94	-247.24	-247.45	-247.59	-247.26	-247.86	-247.76
ECC	0.95	-241.84	-241.09	-241.70	-240.38	-240.53	-241.51	-240.88	-240.59	-240.63	-241.24
ECC	0.97	-240.68	-241.59	-241.08	-241.19	-240.95	-240.51	-241.81	-240.96	-240.71	-241.61
ECC	0.98	-237.76	-238.11	-238.26	-238.34	-237.59	-237.48	-238.07	-237.88	-238.23	-238.45
ECC	0.99	-232.58	-232.35	-232.39	-232.40	-232.53	-232.09	-232.31	-232.47	-232.57	-231.97
ECC	0.995	-229.95	-230.16	-229.77	-230.00	-230.35	-229.65	-229.89	-229.67
ECC	0.9995	-197.13	-196.87	-196.88	-196.86	-196.88	-196.87	-196.78	-197.05
CrystalConv	0.25	-258.56	-259.01	-257.93	-258.32	-258.23	-259.09	-259.65	-259.05	-258.63	-257.70
CrystalConv	0.75	-257.88	-258.64	-258.89	-259.57	-259.09	-258.26	-258.80	-258.25	-257.82	-258.97
CrystalConv	0.85	-259.39	-257.46	-259.26	-259.26	-258.63	-258.66	-259.32	-259.26	-257.94	-258.96
CrystalConv	0.9	-258.10	-258.06	-258.15	-258.18	-259.13	-258.64	-258.29	-259.52	-259.39	-259.09
CrystalConv	0.91	-258.42	-258.84	-257.44	-259.26	-259.13	-258.67	-258.79	-257.63	-257.78	-257.89
CrystalConv	0.92	-259.09	-258.29	-258.60	-258.64	-258.26	-259.65	-259.65	-259.17	-258.48	-258.64
CrystalConv	0.93	-258.40	-259.05	-259.52	-258.59	-259.19	-258.66	-258.29	-259.39	-259.65	-258.52
CrystalConv	0.95	-246.94	-246.56	-247.08	-247.72	-247.79	-247.86	-247.89	-247.45	-247.63	-247.75
CrystalConv	0.97	-247.47	-247.49	-247.85	-247.00	-247.34	-247.22	-247.56	-247.07	-247.35	-246.79
CrystalConv	0.98	-247.33	-247.35	-247.14	-246.76	-247.76	-247.31	-247.19	-246.59	-247.21	-246.87
CrystalConv	0.99	-243.07	-242.06	-243.18	-242.85	-242.95	-242.72	-241.83	-242.52	-241.87	-242.12
CrystalConv	0.995	-242.33	-241.28	-242.24	-241.93	-242.32	-242.53	-242.41	-242.44	-242.08	-241.72
CrystalConv	0.9995	-231.85	-231.66	-231.63	-231.67	-231.98	-231.88	-231.80	-231.79	-231.90	-231.51
XENet	-1	-258.30	-258.67	-258.52	-257.66	-258.68	-259.52	-258.23	-259.05	-258.31	-257.44
XENet	0.25	-258.84	-258.89	-258.60	-259.26	-259.13	-258.89	-258.69	-258.89	-258.60	-258.42
XENet	0.5	-258.98	-258.13	-259.06	-258.17	-259.26	-257.11	-259.01	-258.64	-259.65	-257.94
XENet	0.75	-258.17	-258.60	-258.96	-258.66	-259.09	-258.41	-258.29	-257.17	-259.35	-258.11
XENet	0.85	-258.87	-258.60	-258.30	-257.61	-258.69	-259.04	-259.57	-257.00	-258.60	-258.13
XENet	0.9	-258.63	-258.08	-257.79	-259.07	-258.82	-258.50	-259.09	-259.26	-259.35	-259.09
XENet	0.95	-258.30	-257.56	-257.92	-259.26	-259.32	-257.66	-258.11	-259.26	-258.79	-259.02
XENet	0.97	-258.39	-258.89	-259.52	-258.46	-258.32	-258.95	-259.57	-259.65	-259.26	-259.26
XENet	0.98	-258.73	-258.95	-258.03	-257.82	-257.93	-258.60	-258.64	-258.51	-259.26	-259.39
XENet	0.99	-246.71	-246.96	-247.05	-247.67	-247.89	-247.47	-247.14	-247.48	-247.35	-247.23
XENet	0.995	-246.80	-247.62	-247.86	-246.88	-247.89	-247.76	-247.17	-247.71	-247.25	-247.39
XENet	0.9995	-237.68	-238.05	-238.02	-237.93	-238.09	-238.02	-237.62	-237.75	-237.56	-237.48
