# Supplementary material for: XENet: Using a new graph convolution to accelerate the timeline for protein design on quantum computers
Source: PLoS Comput Biol. 2021 Sep 27;17(9):e1009037. doi: 10.1371/journal.pcbi.1009037 (PMC8496835; doi:10.1371/journal.pcbi.1009037)
Supplement: S1 Text — (TXT) [file pcbi.1009037.s007.txt]

46 Node Features:
1 : 1 if the node is the focus residue, 0 otherwise
2 : 1 if residue is A, 0 otherwise
3 : 1 if residue is C, 0 otherwise
4 : 1 if residue is D, 0 otherwise
5 : 1 if residue is E, 0 otherwise
6 : 1 if residue is F, 0 otherwise
7 : 1 if residue is G, 0 otherwise
8 : 1 if residue is H, 0 otherwise
9 : 1 if residue is I, 0 otherwise
10 : 1 if residue is K, 0 otherwise
11 : 1 if residue is L, 0 otherwise
12 : 1 if residue is M, 0 otherwise
13 : 1 if residue is N, 0 otherwise
14 : 1 if residue is P, 0 otherwise
15 : 1 if residue is Q, 0 otherwise
16 : 1 if residue is R, 0 otherwise
17 : 1 if residue is S, 0 otherwise
18 : 1 if residue is T, 0 otherwise
19 : 1 if residue is V, 0 otherwise
20 : 1 if residue is W, 0 otherwise
21 : 1 if residue is Y, 0 otherwise
22 : Phi of the given residue, measured in radians.
 Spans from -pi to pi
23 : Psi of the given residue, measured in radians.
 Spans from -pi to pi
24 : Sine of chi angle number 1 of each residue.
 Spans from -1 to 1, 0 if chi angle is not valid for this residue
25 : Cosine of chi angle number 1 of each residue.
 Spans from -1 to 1, 0 if chi angle is not valid for this residue
26 : Sine of chi angle number 2 of each residue.
 Spans from -1 to 1, 0 if chi angle is not valid for this residue
27 : Cosine of chi angle number 2 of each residue.
 Spans from -1 to 1, 0 if chi angle is not valid for this residue
28 : Sine of chi angle number 3 of each residue.
 Spans from -1 to 1, 0 if chi angle is not valid for this residue
29 : Cosine of chi angle number 3 of each residue.
 Spans from -1 to 1, 0 if chi angle is not valid for this residue
30 : Sine of chi angle number 4 of each residue.
 Spans from -1 to 1, 0 if chi angle is not valid for this residue
31 : Cosine of chi angle number 4 of each residue.
 Spans from -1 to 1, 0 if chi angle is not valid for this residue
32 : fa_atr onebody term using ref2015
33 : fa_rep onebody term using ref2015
34 : fa_sol onebody term using ref2015
35 : fa_intra_rep onebody term using ref2015
36 : fa_intra_sol_xover4 onebody term using ref2015
37 : lk_ball_wtd onebody term using ref2015
38 : fa_elec onebody term using ref2015
39 : pro_close onebody term using ref2015
40 : hbond_bb_sc onebody term using ref2015
41 : omega onebody term using ref2015
42 : fa_dun onebody term using ref2015
43 : p_aa_pp onebody term using ref2015
44 : yhh_planarity onebody term using ref2015
45 : ref onebody term using ref2015
46 : rama_prepro onebody term using ref2015

28 Edge Features:
1 : 1.0 if the two residues are polymer-bonded,
0.0 otherwise (symmetric)
2 : Euclidean distance between the CA atoms of each residue,
measured in Angstroms (symmetric)
3 : Euclidean distance between the two CB atoms of each residue,
measured in Angstroms (symmetric)
4 : CA-CB-CB-CA torsion angle in radians,
spans from -pi to pi (symmetric)
5 : N1-CA1-CB1-CB2 torsion angle in radians,
spans from -pi to pi (asymmetric)
6 : CA1-CB1-CB2 bond angle in radians, spans from 0 to pi (asymmetric)
7 : Natural Log of the sequence distance between the two residues
(i.e., number of residues between these two residues
in sequence space, plus one). -1.0 if the two residues
belong to different chains. (symmetric)
8-10 : Translation vector for the Rosetta jump.
   Distances are measured in Angstroms (asymmetric)
11-13 : Euler angles for the Rosetta jump (asymmetric)
14 : Total number of backbone-backbone hydrogen bonds (symmetric)
15 : Total number of backbone-sidechain hydrogen bonds (symmetric)
16 : Total number of sidechain-sidechain hydrogen bonds (symmetric)
17 : Number of hydrogen bonds in which
 the first residue is the donor (asymmetric)
18 : Number of hydrogen bonds in which
 the first residue is the acceptor (asymmetric)
19 : fa_atr twobody term using ref2015 (symmetric)
20 : fa_rep twobody term using ref2015 (symmetric)
21 : fa_sol twobody term using ref2015 (symmetric)
22 : lk_ball_wtd twobody term using ref2015 (symmetric)
23 : fa_elec twobody term using ref2015 (symmetric)
24 : hbond_sr_bb twobody term using ref2015 (symmetric)
25 : hbond_lr_bb twobody term using ref2015 (symmetric)
26 : hbond_bb_sc twobody term using ref2015 (symmetric)
27 : hbond_sc twobody term using ref2015 (symmetric)
28 : dslf_fa13 twobody term using ref2015 (symmetric)

These attributes can be reproduced with the following python code
```
# pip install menten-gcn
import menten_gcn as mg

data_maker = mg.published.Maguire_Grattarola_2021()
data_maker.summary()

# This check ensures that the data_maker gives the expected values
data_maker.run_consistency_check()

# Visit https://menten-gcn.readthedocs.io/ to see
# how to use this data_maker with your protein
```
