# Supplementary material for: XENet: Using a new graph convolution to accelerate the timeline for protein design on quantum computers
Source: PLoS Comput Biol. 2021 Sep 27;17(9):e1009037. doi: 10.1371/journal.pcbi.1009037 (PMC8496835; doi:10.1371/journal.pcbi.1009037)
Supplement: S2 Text — This section attempts to comply with PLOS Computational Biology’s data policy. In addition to the downloadables mentioned here, we provide individual data points in upcoming tables. (TXT) [file pcbi.1009037.s008.txt]

Raw training data is publicly available at
https://menten-ai-public.s3.us-east-2.amazonaws.com/Maguire-XENet-2021/all_training_data.tar.gz

Raw testing data is publicly available at https://menten-ai-public.s3.us-east-2.amazonaws.com/Maguire-XENet-2021/all_testing_data.tar.gz

Our best ECC model (used for quantum benchmark) is available in Keras h5 format at
https://menten-ai-public.s3.us-east-2.amazonaws.com/Maguire-XENet-2021/best_ECC.h5

Our best CrystalConv model (used for quantum benchmark) is available in Keras h5 format at
https://menten-ai-public.s3.us-east-2.amazonaws.com/Maguire-XENet-2021/best_CrystalConv.h5

Our best XENet model (used for quantum and classical benchmarks) is available in Keras h5 format at
https://menten-ai-public.s3.us-east-2.amazonaws.com/Maguire-XENet-2021/best_XENet.h5
